# Supplementary material for: Predictive Equations Overestimate Resting Metabolic Rate in Young Chilean Women with Excess Body Fat
Source: Metabolites. 2023 Jan 27;13(2):188. doi: 10.3390/metabo13020188 (PMC9964988; doi:10.3390/metabo13020188)
Supplement: Supplementary file 1 [file metabolites-13-00188-s001.zip]

Archive with 1 entries (1 files):
- metabolites-2147465-supplementary.pdf
